# Supplementary material for: A new compact adenine base editor generated through deletion of HNH and REC2 domain of SpCas9
Source: BMC Biol. 2023 Jul 11;21:155. doi: 10.1186/s12915-023-01644-9 (PMC10337206; doi:10.1186/s12915-023-01644-9)
Supplement: Supplementary file 2 — Additional file 2. All data generated or analyzed during this study are included in this published article and its supplementary information file 2. [file 12915_2023_1644_MOESM2_ESM.xlsx]

## Sheet: Fig 1
Fig 1d
	GFP(%)
	Repeat1	Repeat2	Repeat3
ABE8.17	93.09	93.38	90
△HNH	60.98	60.64	58
△REC2	29.82	29.43	26
△RuvCIII	7.94	8.08	7.5
△REC3	3.42	3.04	3
△RuvCI	4.32	4.29	3.5
△RuvCII	4.27	4.87	3.9
Fig 1e
	Site 8									Site 17									Site 19
	A5			A6			A11			A5			A6			A8			A5			A6			A12
	Repeat1	Repeat2	Repeat3	Repeat1	Repeat2	Repeat3	Repeat1	Repeat2	Repeat3	Repeat1	Repeat2	Repeat3	Repeat1	Repeat2	Repeat3	Repeat1	Repeat2	Repeat3	Repeat1	Repeat2	Repeat3	Repeat1	Repeat2	Repeat3	Repeat1	Repeat2	Repeat3
ABE8.17	60	63	61	47	49	50	6	6	5	49	57	55	38	43	42	7	8	7	24	23	22	8	7	7	1	2	1
△HNH	50	50	51	38	38	36	19	19	18	40	39	42	28	27	26	9	9	8	17	17	16	8	9	8	6	7	7
△REC2	59	61	60	47	48	50	9	9	8	44	46	43	33	36	35	5	5	4	18	19	17	7	6	6	2	2	2
△RuvCIII	24	23	22	10	10	12	2	3	3	13	11	12	3	3	2	2	2	1	2	2	2	1	2	1	1	1	1
△REC3	3	3	4	1	2	1	2	2	1	10	13	12	4	5	3	2	2	1	3	4	2	2	1	1	2	3	2
△RuvCI	0	0	0	3	2	1	0	0	0	3	3	4	2	3	2	1	1	2	1	1	2	1	1	1	1	1	1
△RuvCII	4	3	2	4	0	1	3	2	1	3	4	4	2	3	2	1	1	1	2	2	1	1	2	1	1	1	1

## Sheet: Fig 2
Fig 2b
	Site 8						Site 17									Site 19
	A5			A6			A5			A6			A8			A5			A6
	Repeat1	Repeat2	Repeat3	Repeat1	Repeat2	Repeat3	Repeat1	Repeat2	Repeat3	Repeat1	Repeat2	Repeat3	Repeat1	Repeat2	Repeat3	Repeat1	Repeat2	Repeat3	Repeat1	Repeat2	Repeat3
ABE7.10	25	24	19	15	15	16	13	12	14	4	6	5	2	3	3	13	13	14	1	2	2
△HNH+REC2	24	25	25	15	14	15	18	14	18	9	12	8	4	8	3	10	11	11	4	4	5
△NHN+RuvCIII	9	7	4	3	0	1	5	4	2	1	1	2	2	1	0	1	2	4	2	1	1
△REC2+RuvCIII	4	2	1	4	0	1	4	6	3	4	3	3	2	0	3	1	0	1	1	1	0
△HNH+REC2+RuvCIII	3	0	4	1	1	1	5	5	4	2	1	1	1	1	1	2	0	1	2	0	2
Fig 2d
	GFP(%)
	Repeat1	Repeat2	Repeat3
ABE8e	91.46	93.13	90
△HNH	86.63	88.08	85
△REC2	71.96	69.48	78
△HNH+REC2	25.03	24.75	22
Fig 2e
	Site 8												Site 17												Site V															Site 18
	A3			A5			A6			A11			A5			A6			A8			A13			A6			A9			A11			A13			A15			A5			A7			A8			A11
	Repeat1	Repeat2	Repeat3	Repeat1	Repeat2	Repeat3	Repeat1	Repeat2	Repeat3	Repeat1	Repeat2	Repeat3	Repeat1	Repeat2	Repeat3	Repeat1	Repeat2	Repeat3	Repeat1	Repeat2	Repeat3	Repeat1	Repeat2	Repeat3	Repeat1	Repeat2	Repeat3	Repeat1	Repeat2	Repeat3	Repeat1	Repeat2	Repeat3	Repeat1	Repeat2	Repeat3	Repeat1	Repeat2	Repeat3	Repeat1	Repeat2	Repeat3	Repeat1	Repeat2	Repeat3	Repeat1	Repeat2	Repeat3	Repeat1
sABE	14	16	16	39	44	46	36	33	35	22	25	26	32	32	35	23	25	24	16	17	14	7	8	6	28	26	20	32	27	25	23	20	16	20	17	13	15	13	10	13	14	16	12	11	10	13	14	19	11
Fig 2f
	DMNT1									VEGFA						ER2E3			Fah-sg1						Fah-sg3			Fah-sg2						Fah-sg5
	A2			A4			A12			A6			A14			A7			A5			A9			A7			A6			A12			A5			A9			A14
	Repeat1	Repeat2	Repeat3	Repeat1	Repeat2	Repeat3	Repeat1	Repeat2	Repeat3	Repeat1	Repeat2	Repeat3	Repeat1	Repeat2	Repeat3	Repeat1	Repeat2	Repeat3	Repeat1	Repeat2	Repeat3	Repeat1	Repeat2	Repeat3	Repeat1	Repeat2	Repeat3	Repeat1	Repeat2	Repeat3	Repeat1	Repeat2	Repeat3	Repeat1	Repeat2	Repeat3	Repeat1	Repeat2	Repeat3	Repeat1	Repeat2	Repeat3
	12	11	12	24	22	26	6	5	7	20	28	14	6	7	4	14	20	20	19	21	15	14	16	9	15	12	13	7	5	7	14	14	10	11	11	11	11	11	8	8	8	5
[truncated: 17 more columns]

## Sheet: Fig 3
Fig 3a
	Site 1						Site 2						Site 3			Site 8-2												Site 12												Site 19									Site 27
	A4			A9			A6			A7			A8			A3			A5			A7			A10			A3			A6			A7			A11			A5			A8			A12			A3
	Repeat1	Repeat2	Repeat3	Repeat1	Repeat2	Repeat3	Repeat1	Repeat2	Repeat3	Repeat1	Repeat2	Repeat3	Repeat1	Repeat2	Repeat3	Repeat1	Repeat2	Repeat3	Repeat1	Repeat2	Repeat3	Repeat1	Repeat2	Repeat3	Repeat1	Repeat2	Repeat3	Repeat1	Repeat2	Repeat3	Repeat1	Repeat2	Repeat3	Repeat1	Repeat2	Repeat3	Repeat1	Repeat2	Repeat3	Repeat1	Repeat2	Repeat3	Repeat1	Repeat2	Repeat3	Repeat1	Repeat2	Repeat3	Repeat1
8e-SaCas9-KKH	11	13	7	27	25	15	27	33	32	15	20	20	9	13	12	19	19	23	7	7	10	13	13	15	12	12	15	25	25	22	42	43	38	30	30	27	43	43	36	33	35	28	29	29	24	27	29	25	24
sABE	9	7	5	11	14	11	30	31	32	27	28	29	15	20	20	13	11	9	10	10	7	13	12	10	13	12	12	14	14	13	23	22	21	17	17	15	5	5	5	15	16	11	12	12	8	13	11	8	29
Fig 3c
	A1		A2		A3		A4		A5		A6		A7		A8		A9		A10		A11		A12		A13		A14		A15
	Mean	SEM	Mean	SEM	Mean	SEM	Mean	SEM	Mean	SEM	Mean	SEM	Mean	SEM	Mean	SEM	Mean	SEM	Mean	SEM	Mean	SEM	Mean	SEM	Mean	SEM	Mean	SEM	Mean	SEM
ABE8e					40.5	6.65207	53.3333	0.471405	64.125	10.7172	59.125	6.41166	42.6667	4.49691	47.5	4.09268	35.375	8.92941	4	0	15.4444	3.53117	7.66667	0.942809	4.33333	0.471405	9	2.16025	1	0
sABE					8.5	6.87386	13.3333	1.24722	27.75	14.9645	28.25	5.47152	6.66667	0.942809	8.25	5.99479	11.375	13.0186	1.5	0.5	18.6667	7.31817	2	0	16.6667	2.86744	5.66667	1.24722	12.6667	2.0548
Fig 3d
	ABE8e			sABE
	Repeat1	Repeat2	Repeat3	Repeat1	Repeat2	Repeat3
on	56	57	54	27	28	25
2M1	54	52	53	21	18	21
2M2	38	38	34	6	6	5
2M3	34	36	36	4	4	5
2M4	5	6	5	5	4	5
2M5	46	49	45	21	19	16
2M6	1	2	1	0	1	0
2M7	4	4	3	1	1	0
2M8	2	3	2	1	1	1
2M9	16	17	24	2	2	2
Fig 3e
	VEGFA												HEK293-4												EMX1									HEK2						TRYO3
	Target			OT4			OT6			OT12			Target			OT1			OT2			OT3			Target			OT1			OT2			Target			OT1			Target			OT1
	Repeat1	Repeat2	Repeat3	Repeat1	Repeat2	Repeat3	Repeat1	Repeat2	Repeat3	Repeat1	Repeat2	Repeat3	Repeat1	Repeat2	Repeat3	Repeat1	Repeat2	Repeat3	Repeat1	Repeat2	Repeat3	Repeat1	Repeat2	Repeat3	Repeat1	Repeat2	Repeat3	Repeat1	Repeat2	Repeat3	Repeat1	Repeat2	Repeat3	Repeat1	Repeat2	Repeat3	Repeat1	Repeat2	Repeat3	Repeat1	Repeat2	Repeat3	Repeat1	Repeat2	Repeat3
ABE8e	70	67	61	60	56	48	60	61	58	35	37	34	67	68	63	62	61	60	59	61	60	45	42	41	30	35	36	49	56	56	36	46	45	54	50	53	15	14	20	48	58	58	10	17	16
sABE	33	31	31	9	9	5	9	8	15	8	10	9	26	33	25	14	15	13	5	9	8	5	4	3	19	23	24	19	22	22	7	7	8	8	17	16	1	2	3	8	10	9	0	1	1
[truncated: 11 more columns]

## Sheet: Fig 4
Fig 4a
	GAA									MFN2
	A4			A9			A10			A9
	Repeat1	Repeat2	Repeat3	Repeat1	Repeat2	Repeat3	Repeat1	Repeat2	Repeat3	Repeat1	Repeat2	Repeat3
sABE	24	22	25	12	10	12	12	10	10	12	10	10
Fig 4b
	sABE
	Repeat1	Repeat2	Repeat3
Exon1-SD	8	14	12
Exon4-SA	13	14	12
Exon6-SA	22	25	20
Exon6-SD	6	9	6
Exon7-SA	9	7	6
Exon8-SD	4	3	2
Exon10-SD	16	18	18
Exon11-SA	25	28	28
Fig 4c
tyr-9	A6	72	48	58	87	59	74	66	82	62	44
tyr-1	A7	10	23	10	6	18	17
	A11	1	18	9	13	23	20
	A14	1	26	2	12	30	31
Ar-15	A4	58	38	34	52	70	52	40	61	58	41	31	28
	A13	10	22	2	2	21	20	8	9	12	10	16	22
Ar-1	A3	2	5	33	10	0	5	25
	A7	38	33	38	29	12	78	55
hoxd13	A6	14	23	14	14
	A8	7	15	10	8

## Sheet: Fig S1
Fig S1d
	GFP(%)
	Repeat1	Repeat2	Repeat3
AncBE4max	87.65	86.29	85
△REC2	75.67	77.1	73
△RuvCIII	47.53	48.83	45
△HNH	35.59	36.44	38
△REC3	31.08	34.01	30
Fig S1e
	ABCD									Tp53									ADAR
	C5			C6			C8			C5			C6			C7			C5
	Repeat1	Repeat2	Repeat3	Repeat1	Repeat2	Repeat3	Repeat1	Repeat2	Repeat3	Repeat1	Repeat2	Repeat3	Repeat1	Repeat2	Repeat3	Repeat1	Repeat2	Repeat3	Repeat1	Repeat2	Repeat3
AncBE4max	34	36	36	28	28	32	25	24	26	35	52	47	35	48	47	32	46	45	36	32	16
△HNH	12	10	9	8	7	9	6	5	6	4	7	8	5	9	9	5	8	8	8	4	3
△REC2	7	5	9	7	10	10	4	6	6	7	16	17	8	17	19	7	15	15	6	5	1
△REC3	2	4	1	1	1	1	1	2	1	2	2	2	4	3	4	3	2	5	1	5	1
△RuvCIII	1	1	2	0	2	0	1	0	0	3	2	3	3	3	3	2	3	4	3	1	1

## Sheet: Fig S2
Fig S2d
	GFP(%)
	Repeat1	Repeat2	Repeat3
PE	82.63	82.28	80
△REC2	39.63	38.49	36
△NHN	29.65	29	27
△RuvCIII	11.95	12.49	10
△REC3	10.25	9.82	8
Fig S2e
	RunX1						HEK2						HEK3
	PE2			PE3			PE2			PE3			PE2			PE3
	Repeat1	Repeat2	Repeat3	Repeat1	Repeat2	Repeat3	Repeat1	Repeat2	Repeat3	Repeat1	Repeat2	Repeat3	Repeat1	Repeat2	Repeat3	Repeat1	Repeat2	Repeat3
PE	13	19	13	22	23	22	22	20	21	18	19	19	21	18	21	26	25	26
△REC2	2	2	2	2	2	2	3	3	3	2	2	3	4	3	4	3	3	3
△NHN	2	4	4	1	2	2	2	2	2	1	2	2	3	2	3	3	2	3
△REC3	2	1	2	2	1	2	1	2	1	1	1	1	2	2	2	2	3	3
△RuvCIII	2	3	3	2	2	2	1	1	1	1	1	1	3	2	3	4	2	4

## Sheet: Fig S6
Fig S6b
	Site11									Site 27															Site28
	A6			A10			A11			A4			A6			A8			A12			A14			A6			A8			A10
	Repeat1	Repeat2	Repeat3	Repeat1	Repeat2	Repeat3	Repeat1	Repeat2	Repeat3	Repeat1	Repeat2	Repeat3	Repeat1	Repeat2	Repeat3	Repeat1	Repeat2	Repeat3	Repeat1	Repeat2	Repeat3	Repeat1	Repeat2	Repeat3	Repeat1	Repeat2	Repeat3	Repeat1	Repeat2	Repeat3	Repeat1	Repeat2	Repeat3
8e-SaCas9-KKH	8	8	7	43	41	40	20	19	16	7	8	6	15	15	14	22	22	21	25	25	24	18	19	17	14	21	18	27	29	25	21	16	18
△HNH	0	4	1	5	4	3	6	4	3	2	4	3	6	4	3	1	2	1	2	2	3	2	4	3	1	3	2	1	4	2	3	3	2
△REC	3	2	2	6	4	3	4	2	1	2	4	1	4	4	3	3	3	1	2	1	1	3	4	2	3	5	2	3	0	2	5	4	3

## Sheet: Fig S7
Fig S7
	Site 8
	ABE8e												sABE
	A3			A5			A6			A11			A3			A5			A6			A11
	Repeat1	Repeat2	Repeat3	Repeat1	Repeat2	Repeat3	Repeat1	Repeat2	Repeat3	Repeat1	Repeat2	Repeat3	Repeat1	Repeat2	Repeat3	Repeat1	Repeat2	Repeat3	Repeat1	Repeat2	Repeat3	Repeat1	Repeat2	Repeat3
no Acr	35	32	28	75	74	68	69	65	57	18	18	15	13	12	16	39	34	44	30	27	33	20	16	25
Acr2	32	32	29	73	73	65	64	63	55	19	18	15	16	13	14	42	36	43	32	30	34	23	19	20
Acr4	23	22	18	52	53	49	42	42	39	11	12	10	3	4	4	10	11	12	7	8	9	4	5	6
Acr5	17	18	16	66	67	54	53	52	45	12	12	10	0	1	1	7	9	8	5	0	4	2	0	2
Acr16	19	20	15	50	49	59	40	40	36	9	9	8	2	6	5	5	9	6	5	8	6	2	1	1
	Site 17
	ABE8e									sABE
	A3			A5			A6			A3			A5			A6
	Repeat1	Repeat2	Repeat3	Repeat1	Repeat2	Repeat3	Repeat1	Repeat2	Repeat3	Repeat1	Repeat2	Repeat3	Repeat1	Repeat2	Repeat3	Repeat1	Repeat2	Repeat3
no Acr	65	66	62	56	57	47	33	41	42	33	25	32	21	18	23	16	13	12
Acr2	56	55	53	45	47	38	24	32	34	25	22	24	15	13	16	12	11	9
Acr4	45	49	43	38	38	32	18	26	26	11	9	10	7	6	8	3	4	3
Acr5	33	30	29	22	21	16	12	16	14	3	3	2	1	1	1	2	2	2
Acr16	6	4	4	2	5	1	1	3	0	5	7	4	4	1	2	1	1	1
	Site V
	ABE8e									sABE
	A3			A5			A6			A3			A5			A6
	Repeat1	Repeat2	Repeat3	Repeat1	Repeat2	Repeat3	Repeat1	Repeat2	Repeat3	Repeat1	Repeat2	Repeat3	Repeat1	Repeat2	Repeat3	Repeat1	Repeat2	Repeat3
no Acr	46	45	51	39	39	46	10	9	12	15	14	20	17	16	25	12	12	16
Acr2	30	29	33	23	22	28	6	5	7	8	10	12	10	12	15	7	8	8
Acr4	19	16	20	19	17	20	6	7	7	4	5	4	4	5	6	5	4	5
Acr5	23	20	25	15	14	17	4	3	4	3	0	0	1	3	3	4	3	4
Acr16	13	10	14	11	10	13	4	3	4	0	0	0	3	3	3	3	3	3

## Sheet: Fig S8
Fig S8a
	VEGFA
	on-target						OT4						OT6						OT12
	A5			A9			A6			A10			A6			A10			A5
	Repeat1	Repeat2	Repeat3	Repeat1	Repeat2	Repeat3	Repeat1	Repeat2	Repeat3	Repeat1	Repeat2	Repeat3	Repeat1	Repeat2	Repeat3	Repeat1	Repeat2	Repeat3	Repeat1	Repeat2	Repeat3
ABE8e	70	67	61	12	10	6	60	56	48	18	17	14	42	40	29	60	61	58	35	37	34
sABE	33	31	29	6	5	0	9	9	6	4	5	3	1	1	1	9	8	8	8	10	9
	HEK293-4
	on-target			OT1			OT2						OT3
	A4			A4			A4			A7			A4			A7
	Repeat1	Repeat2	Repeat3	Repeat1	Repeat2	Repeat3	Repeat1	Repeat2	Repeat3	Repeat1	Repeat2	Repeat3	Repeat1	Repeat2	Repeat3	Repeat1	Repeat2	Repeat3
ABE8e	67	68	63	62	61	60	59	61	60	45	44	43	45	42	40	33	32	30
sABE	26	33	25	14	15	13	5	9	7	4	5	3	5	4	2	5	3	2
	EMX1
	on-Target						TO									OT2
	A8			A10			A2			A6			A8			A2			A7			A8			A11
	Repeat1	Repeat2	Repeat3	Repeat1	Repeat2	Repeat3	Repeat1	Repeat2	Repeat3	Repeat1	Repeat2	Repeat3	Repeat1	Repeat2	Repeat3	Repeat1	Repeat2	Repeat3	Repeat1	Repeat2	Repeat3	Repeat1	Repeat2	Repeat3	Repeat1	Repeat2	Repeat3
ABE8e	8	9	8	30	35	36	20	24	26	49	56	56	28	33	33	12	15	14	36	46	45	15	19	18	11	14	14
sABE	8	12	11	19	23	24	1	1	1	19	22	22	4	14	13	6	5	5	7	7	8	4	4	4	7	8	8
	HEK2
	on-target												OT
	A3			A5			A7			A8			A3			A5			A7			A8
	Repeat1	Repeat2	Repeat3	Repeat1	Repeat2	Repeat3	Repeat1	Repeat2	Repeat3	Repeat1	Repeat2	Repeat3	Repeat1	Repeat2	Repeat3	Repeat1	Repeat2	Repeat3	Repeat1	Repeat2	Repeat3	Repeat1	Repeat2	Repeat3
ABE8e	11	12	13	56	54	55	54	50	53	12	11	13	12	15	12	21	29	21	14	20	14	10	10	10
sABE	3	3	3	8	14	15	8	17	16	6	0	0	0	0	0	1	4	2	1	2	3	1	1	0
	TYRO3
	on-target									OT
	A5			A7			A10			A5			A7
	Repeat1	Repeat2	Repeat3	Repeat1	Repeat2	Repeat3	Repeat1	Repeat2	Repeat3	Repeat1	Repeat2	Repeat3	Repeat1	Repeat2	Repeat3
ABE8e	49	58	58	46	57	56	14	16	16	4	10	9	9	10	8
sABE	10	17	16	9	16	15	6	10	9	0	1	1	0	0	0

## Sheet: Fig S9
Fig 1d
	editing effcieny(%)
	Repeat1	Repeat2	Repeat3
PBS	0	0	0
AAV	0	0	1.02

[truncated: 1 more sheets: Fig S11]
